# Supplementary material for: Evaluating protein cross-linking as a therapeutic strategy to stabilize SOD1 variants in a mouse model of familial ALS
Source: PLoS Biol. 2024 Jan 30;22(1):e3002462. doi: 10.1371/journal.pbio.3002462 (PMC10826971; doi:10.1371/journal.pbio.3002462)
Supplement: S1 Data — (XLSX) [file pbio.3002462.s014.xlsx]

## Sheet: Fig2_ThermalStab
Temperature	SOD1 (A4V) Only	SOD1 (A4V) + S-XL6																		SOD1 G93A Only	SOD1 G93A+S-XL6																		SOD1 (WT) Only	SOD1 WT + S-XL6
Avg. Temp	Normalized ROX	Normalized ROX																	Avg. Temp	Normalized ROX	Normalized ROX																	Avg. Temp	Normalized ROX	Normalized ROX
25.2049	0	0.00506968																	25.2049	0.15583	0.232311																	25.2049	0.500328	0.203261
25.5961	0.000394754	0.00655489																	25.5961	0.159184	0.22836																	25.5961	0.492807	0.207396
25.8516	0.000568173	0.00619234																	25.8516	0.156384	0.230397																	25.8516	0.491278	0.210751
26.1562	0.000906548	0.00597382																	26.1562	0.159343	0.228705																	26.1562	0.487143	0.207694
26.4507	0.00187055	0.00617041																	26.4507	0.165215	0.228475																	26.4507	0.481579	0.214827
26.7359	0.0023822	0.00611799																	26.7359	0.164344	0.233589																	26.7359	0.474991	0.211934
27.0365	0.00269333	0.00617849																	27.0365	0.168142	0.231621																	27.0365	0.470905	0.212816
27.3112	0.00453569	0.00793717																	27.3112	0.172326	0.230322																	27.3112	0.464914	0.222161
27.6153	0.0045831	0.00608915																	27.6153	0.172068	0.231509																	27.6153	0.461637	0.214965
27.9301	0.00403294	0.00602613																	27.9301	0.173626	0.231877																	27.9301	0.455663	0.216295
28.2534	0.00497695	0.00617498																	28.2534	0.170936	0.232165																	28.2534	0.458321	0.212339
28.5473	0.00544979	0.00565687																	28.5473	0.17676	0.229334																	28.5473	0.455006	0.21676
28.854	0.00589686	0.00605075																	28.854	0.177029	0.229905																	28.854	0.450582	0.214675
29.1464	0.00575505	0.00676605																	29.1464	0.172068	0.232271																	29.1464	0.446319	0.210695
29.4708	0.0061909	0.00557609																	29.4708	0.175358	0.231104																	29.4708	0.438867	0.212967
29.7739	0.00639321	0.00637047																	29.7739	0.175502	0.228683																	29.7739	0.438713	0.210748
30.0636	0.00576854	0.00522019																	30.0636	0.173211	0.235279																	30.0636	0.432251	0.208045
30.3321	0.00710029	0.00512447																	30.3321	0.173838	0.231569																	30.3321	0.428745	0.197958
30.6556	0.00666504	0.00470382																	30.6556	0.175444	0.235974																	30.6556	0.428639	0.201062
30.9685	0.00678042	0.00609714																	30.9685	0.173992	0.23515																	30.9685	0.423074	0.203289
31.2647	0.00658303	0.00745686																	31.2647	0.168047	0.230707																	31.2647	0.415284	0.201413
31.569	0.00619938	0.0064847																	31.569	0.168534	0.23572																	31.569	0.413081	0.197905
31.8684	0.00703489	0.00589358																	31.8684	0.169981	0.234117																	31.8684	0.413309	0.193691
32.1333	0.00691058	0.00616712																	32.1333	0.173246	0.231528																	32.1333	0.41085	0.194172
32.467	0.00688298	0.00608606																	32.467	0.168918	0.230148																	32.467	0.40163	0.19196
32.7836	0.00641497	0.00607791																	32.7836	0.168205	0.225512																	32.7836	0.412813	0.186781
33.0772	0.00587304	0.00760167																	33.0772	0.158843	0.231039																	33.0772	0.412351	0.181627
33.3737	0.00414256	0.00483797																	33.3737	0.159279	0.219616																	33.3737	0.425227	0.17334
33.6698	0.00327933	0.00509671																	33.6698	0.153707	0.220003																	33.6698	0.423441	0.170149
33.9596	0.0037069	0.00436212																	33.9596	0.159929	0.219802																	33.9596	0.425881	0.17046
34.2791	0.00440026	0.00442186																	34.2791	0.161934	0.216808																	34.2791	0.420345	0.169361
34.5662	0.00549074	0.00406453																	34.5662	0.16324	0.215708																	34.5662	0.419548	0.166889
34.8734	0.00479226	0.00427812																	34.8734	0.16275	0.215876																	34.8734	0.412234	0.16994
35.1622	0.00486397	0.00399202																	35.1622	0.164096	0.217054																	35.1622	0.409987	0.164502
35.4718	0.0042189	0.00433379																	35.4718	0.161706	0.212754																	35.4718	0.40623	0.164883
35.7663	0.00443813	0.00360695																	35.7663	0.165692	0.215575																	35.7663	0.402805	0.162039
36.0763	0.00527886	0.00344206																	36.0763	0.164001	0.215072																	36.0763	0.39814	0.159164
36.3494	0.00424261	0.00307521																	36.3494	0.160278	0.213175																	36.3494	0.394957	0.154525
36.6791	0.00454029	0.0032806																	36.6791	0.163658	0.216668																	36.6791	0.392361	0.158208
36.9612	0.00464906	0.00286422																	36.9612	0.164275	0.208261																	36.9612	0.386689	0.155657
37.2683	0.00454037	0.0022644																	37.2683	0.162907	0.212333																	37.2683	0.380431	0.153243
37.5569	0.0043802	0.00172593																	37.5569	0.15934	0.212368																	37.5569	0.381798	0.150514
37.8707	0.00374846	0.00159893																	37.8707	0.160746	0.211161																	37.8707	0.380091	0.150406
38.1757	0.00447826	0.00208935																	38.1757	0.160416	0.210846																	38.1757	0.372508	0.148174
38.4708	0.00447537	0.00267089																	38.4708	0.161793	0.213163																	38.4708	0.369783	0.15301
38.7681	0.00430516	0.00121112																	38.7681	0.159362	0.210003																	38.7681	0.363377	0.146172
39.0723	0.00494843	0.00153886																	39.0723	0.163106	0.20745																	39.0723	0.359248	0.147554
39.3606	0.00490098	0.00159456																	39.3606	0.1621	0.208552																	39.3606	0.356726	0.149754
39.6647	0.00470536	0.00139159																	39.6647	0.156139	0.210515																	39.6647	0.353713	0.141537
39.9577	0.00440543	0.000997243																	39.9577	0.156814	0.211752																	39.9577	0.347658	0.141089
40.2617	0.00439663	0.000539704																	40.2617	0.15698	0.205342																	40.2617	0.351251	0.140685
40.5695	0.00354681	0																	40.5695	0.154854	0.205864																	40.5695	0.344845	0.139229
40.8495	0.00389635	0.00178413																	40.8495	0.156133	0.207062																	40.8495	0.342317	0.142922
41.1678	0.00367811	0.00178805																	41.1678	0.151216	0.207064																	41.1678	0.339441	0.140385
41.4417	0.00362685	0.0014432																	41.4417	0.152085	0.205769																	41.4417	0.335167	0.139466
41.7637	0.00240905	0.00272208																	41.7637	0.131935	0.206954																	41.7637	0.342089	0.123953
42.0542	0.00248517	0.00087993																	42.0542	0.137113	0.205871																	42.0542	0.342544	0.122906
42.3682	0.0025598	0.0029134																	42.3682	0.137466	0.209261																	42.3682	0.335752	0.130455
42.6596	0.0020994	0.00198283																	42.6596	0.137631	0.204435																	42.6596	0.332785	0.127891
42.9625	0.00249546	0.00250984																	42.9625	0.141095	0.207397																	42.9625	0.327815	0.134442
43.2675	0.00256207	0.001654																	43.2675	0.139082	0.204988																	43.2675	0.320663	0.129654
43.5672	0.00268434	0.00207862																	43.5672	0.139398	0.206609																	43.5672	0.317818	0.132389
43.8609	0.00166754	0.00229231																	43.8609	0.139342	0.205441																	43.8609	0.316777	0.134746
44.1601	0.00266102	0.00110316																	44.1601	0.140406	0.203704																	44.1601	0.310542	0.128593
44.4554	0.00156196	0.00199987																	44.4554	0.132275	0.207118																	44.4554	0.307978	0.127421
44.7613	0.00214958	0.00110021																	44.7613	0.137407	0.201391																	44.7613	0.303375	0.130648
45.0492	0.00185847	0.00155915																	45.0492	0.142217	0.202636																	45.0492	0.300366	0.13697
45.3573	0.002853	0.00191004																	45.3573	0.136613	0.199427																	45.3573	0.294663	0.126784
45.6609	0.00290183	0.00195474																	45.6609	0.139961	0.200011																	45.6609	0.290962	0.131277
45.9654	0.00312938	0.00161626																	45.9654	0.13757	0.200059																	45.9654	0.294356	0.128474
46.2562	0.00259814	0.00250199																	46.2562	0.140058	0.200342																	46.2562	0.289036	0.13832
46.5595	0.00279691	0.00194967																	46.5595	0.138006	0.202032																	46.5595	0.288175	0.131061
46.8575	0.00322821	0.0017266																	46.8575	0.139111	0.197253																	46.8575	0.29468	0.13323
47.1639	0.0035016	0.00200841																	47.1639	0.132668	0.202505																	47.1639	0.280212	0.12858
47.467	0.00311197	0.00193625																	47.467	0.135872	0.196634																	47.467	0.287324	0.132211
47.7565	0.00342911	0.00189386																	47.7565	0.134792	0.195644																	47.7565	0.28671	0.129208
48.0698	0.00293319	0.00205447																	48.0698	0.13111	0.190525																	48.0698	0.28666	0.127901
48.3602	0.00337931	0.0029817																	48.3602	0.132223	0.19621																	48.3602	0.284804	0.13871
48.6603	0.00458972	0.00200373																	48.6603	0.130782	0.18702																	48.6603	0.272925	0.127015
48.9518	0.0041323	0.00435906																	48.9518	0.124169	0.194716																	48.9518	0.272409	0.135721
49.2557	0.00388017	0.00308361																	49.2557	0.125109	0.190143																	49.2557	0.264404	0.128957
49.5578	0.00403575	0.00310387																	49.5578	0.118882	0.188491																	49.5578	0.258655	0.126815
49.8549	0.0041803	0.00471001																	49.8549	0.12115	0.19138																	49.8549	0.265085	0.135024
50.169	0.00435023	0.00355601																	50.169	0.114725	0.188048																	50.169	0.251678	0.127873
50.4386	0.00428898	0.00468111																	50.4386	0.120397	0.186021																	50.4386	0.253678	0.138246
50.758	0.00497267	0.00373018																	50.758	0.114796	0.188826																	50.758	0.24581	0.130645
51.066	0.00430246	0.00687705																	51.066	0.111081	0.194957																	51.066	0.247179	0.139741
51.3602	0.00447066	0.00605644																	51.3602	0.113684	0.191618																	51.3602	0.245343	0.144222
51.6639	0.00425192	0.0070533																	51.6639	0.106404	0.198219																	51.6639	0.240928	0.145342
51.9665	0.00635772	0.00738459																	51.9665	0.108958	0.190874																	51.9665	0.232268	0.141158
52.2629	0.00630242	0.00671142																	52.2629	0.107275	0.182175																	52.2629	0.230369	0.142311
52.5595	0.00575986	0.00765854																	52.5595	0.105614	0.184016																	52.5595	0.233991	0.145884
52.8632	0.00897971	0.00662687																	52.8632	0.10694	0.182053																	52.8632	0.216967	0.136178
53.1607	0.00743111	0.00776576																	53.1607	0.100237	0.178027																	53.1607	0.226641	0.139959
53.4522	0.0084001	0.0091085																	53.4522	0.0990837	0.182586																	53.4522	0.223056	0.145034
53.7554	0.00946374	0.00812194																	53.7554	0.0960549	0.176904																	53.7554	0.216378	0.13503
54.0639	0.0106617	0.00919665																	54.0639	0.0924088	0.17385																	54.0639	0.209079	0.133126
54.3578	0.0114023	0.00919906																	54.3578	0.0913595	0.1749																	54.3578	0.199911	0.133725
54.6702	0.0120359	0.00932077																	54.6702	0.0811532	0.173867																	54.6702	0.200365	0.12901
54.9605	0.0151029	0.0118137																	54.9605	0.0779937	0.167573																	54.9605	0.204493	0.121174
55.2667	0.0152136	0.0116328																	55.2667	0.0762918	0.170419																	55.2667	0.200026	0.128203
55.5673	0.0164976	0.0118211																	55.5673	0.0708078	0.175716																	55.5673	0.191402	0.123564
55.8649	0.0194808	0.011247																	55.8649	0.0694137	0.169224																	55.8649	0.184875	0.115074
56.1592	0.0199276	0.011706																	56.1592	0.0694601	0.164708																	56.1592	0.185264	0.120846
56.463	0.0216967	0.0114206																	56.463	0.0637823	0.16685																	56.463	0.177619	0.114645
56.7523	0.0225747	0.0131278																	56.7523	0.0601921	0.163304																	56.7523	0.182355	0.118747
57.0528	0.0245572	0.0135546																	57.0528	0.0635805	0.167812																	57.0528	0.17181	0.128544
57.3598	0.0270275	0.0140973																	57.3598	0.0561436	0.16235																	57.3598	0.164637	0.117393
57.6574	0.0303217	0.0149106																	57.6574	0.0574849	0.165897																	57.6574	0.162809	0.121458
57.9631	0.032291	0.0150376																	57.9631	0.0553814	0.165446																	57.9631	0.15243	0.120367
58.2569	0.0360163	0.0146877																	58.2569	0.0512859	0.162972																	58.2569	0.159594	0.112573
58.5561	0.0394433	0.01469																	58.5561	0.0499417	0.156272																	58.5561	0.150371	0.0998057
58.8541	0.0433429	0.0168153																	58.8541	0.0468615	0.16224																	58.8541	0.149219	0.107011
59.1651	0.0475554	0.017195																	59.1651	0.0457892	0.167184																	59.1651	0.139894	0.10726
59.4538	0.0516939	0.0187525																	59.4538	0.0451768	0.158957																	59.4538	0.125214	0.110651
59.7632	0.0570509	0.0193629																	59.7632	0.0469912	0.158951																	59.7632	0.13132	0.110287
60.0458	0.0626098	0.0206363																	60.0458	0.0466302	0.158269																	60.0458	0.124387	0.111223
60.3572	0.0669216	0.0227442																	60.3572	0.044633	0.156436																	60.3572	0.124454	0.112227
60.6612	0.0753452	0.0243001																	60.6612	0.043779	0.154896																	60.6612	0.116455	0.102405
60.9521	0.0812183	0.025422																	60.9521	0.039268	0.151955																	60.9521	0.112662	0.0984544
61.2528	0.0891262	0.0276557																	61.2528	0.0434441	0.157191																	61.2528	0.105793	0.106972
61.5583	0.0976219	0.0297043																	61.5583	0.0395951	0.154798																	61.5583	0.104557	0.102059
61.8693	0.106509	0.0324936																	61.8693	0.0397458	0.145251																	61.8693	0.107292	0.0972351
62.1437	0.115945	0.0337186																	62.1437	0.035216	0.144408																	62.1437	0.0966974	0.0884873
62.4514	0.124914	0.0378162																	62.4514	0.0384373	0.14724																	62.4514	0.0892825	0.100324
62.7558	0.13575	0.0398289																	62.7558	0.0355654	0.141855																	62.7558	0.0900009	0.086744
63.0663	0.146266	0.0454233																	63.0663	0.0303861	0.141363																	63.0663	0.0815933	0.0978995
63.3571	0.157634	0.0479625																	63.3571	0.0279009	0.141356																	63.3571	0.0867358	0.0912499
63.6434	0.167291	0.0507134																	63.6434	0.0229765	0.12873																	63.6434	0.0775579	0.0853258
63.9571	0.181611	0.0530875																	63.9571	0.0280918	0.124636																	63.9571	0.0719869	0.0792635
64.2506	0.194904	0.0575333																	64.2506	0.0236782	0.116033																	64.2506	0.0590492	0.0783225
64.5525	0.205445	0.0567212																	64.5525	0	0.0843322																	64.5525	0.0695845	0.0231674
64.8206	0.219636	0.0601059																	64.8206	0.0135998	0.0761144																	64.8206	0.0689325	0.0311686
65.1613	0.23443	0.0640001																	65.1613	0.0142895	0.0726327																	65.1613	0.0618929	0.0274561
65.4471	0.252009	0.0691486																	65.4471	0.0135134	0.0728105																	65.4471	0.0519462	0.0280613
65.7474	0.271303	0.0724565																	65.7474	0.0208395	0.0680564																	65.7474	0.0426418	0.0259619
66.0574	0.290639	0.078134																	66.0574	0.0245245	0.068839																	66.0574	0.0365234	0.0302039
66.3637	0.311711	0.0829572																	66.3637	0.0313053	0.0623447																	66.3637	0.0294614	0.0264912
66.6571	0.332928	0.0881203																	66.6571	0.0413814	0.0608519																	66.6571	0.0253814	0.0294466
66.9582	0.358876	0.0916238																	66.9582	0.061901	0.0543564																	66.9582	0.018956	0.0253451
67.2602	0.381477	0.0970171																	67.2602	0.0695563	0.0516																	67.2602	0.0207129	0.0259295
67.5616	0.407204	0.102809																	67.5616	0.090818	0.0506345																	67.5616	0.0172466	0.0313023
67.8535	0.437357	0.108158																	67.8535	0.113179	0.0529156																	67.8535	0.0044497	0.0368879
68.0828	0.463338	0.112155																	68.0828	0.128798	0.0456767																	68.0828	0.00342804	0.0252614
68.4524	0.494211	0.116006																	68.4524	0.146331	0.040649																	68.4524	0.0051291	0.0192278
68.7599	0.525828	0.120541																	68.7599	0.178715	0.0374154																	68.7599	0.00700503	0.0218851
69.0574	0.565248	0.127269																	69.0574	0.221297	0.0357391																	69.0574	0	0.0252211
69.357	0.596415	0.133256																	69.357	0.251598	0.0335284																	69.357	0.00656389	0.0344725
69.6598	0.636358	0.136695																	69.6598	0.287112	0.0341236																	69.6598	0.0125857	0.0189647
69.9506	0.673694	0.140335																	69.9506	0.329599	0.0290593																	69.9506	0.00747394	0.0142632
70.2563	0.712263	0.146135																	70.2563	0.369327	0.0296786																	70.2563	0.00521691	0.0152167
70.5573	0.750289	0.151436																	70.5573	0.428324	0.028812																	70.5573	0.0166831	0.0229314
70.8565	0.792359	0.15402																	70.8565	0.484416	0.0254907																	70.8565	0.0113267	0.0180304
71.1594	0.826003	0.160712																	71.1594	0.539626	0.0291485																	71.1594	0.0309694	0.0355394
71.4561	0.860321	0.161266																	71.4561	0.594106	0.0222304																	71.4561	0.0289899	0.0158986
71.747	0.888198	0.165911																	71.747	0.64779	0.0219356																	71.747	0.0402889	0.0225009
72.0622	0.913625	0.166114																	72.0622	0.694333	0.016968																	72.0622	0.0501893	0.00869584
72.3577	0.939623	0.169051																	72.3577	0.749679	0.0106938																	72.3577	0.0594499	0.0117419
72.6596	0.961731	0.171678																	72.6596	0.809817	0.00531601																	72.6596	0.0737016	0.0119041
72.9666	0.980023	0.175369																	72.9666	0.866057	0.00606002																	72.9666	0.102692	0.0124963
73.255	0.993344	0.177659																	73.255	0.903167	0.00690494																	73.255	0.114889	0.0163794
73.5512	0.999924	0.182686																	73.5512	0.953258	0.00612612																	73.5512	0.144254	0.0236739
73.8569	1	0.183568																	73.8569	0.965586	0.00873742																	73.8569	0.162452	0.0239579
74.154	0.988538	0.186903																	74.154	0.986616	0.00796435																	74.154	0.195566	0.0359358
74.45	0.991222	0.190719																	74.45	1	0.0126098																	74.45	0.213632	0.0409483
74.7466	0.978584	0.193052																	74.7466	0.980232	0.0120083																	74.7466	0.260311	0.0155094
75.0556	0.967687	0.195534																	75.0556	0.976803	0.00815479																	75.0556	0.295498	0.0218426
75.3514	0.962811	0.198596																	75.3514	0.97867	0.0106047																	75.3514	0.31951	0.0249425
75.6554	0.949266	0.206172																	75.6554	0.974712	0.00837499																	75.6554	0.381139	0.026533
75.9545	0.931274	0.211808																	75.9545	0.947351	0.00633944																	75.9545	0.424933	0.0181098
76.2535	0.922499	0.224763																	76.2535	0.956453	0.0139894																	76.2535	0.483357	0.0416932
76.5601	0.910941	0.233344																	76.5601	0.932316	0.00956965																	76.5601	0.518487	0.0323778
76.8484	0.896191	0.242422																	76.8484	0.921107	0.00751823																	76.8484	0.570293	0.0236626
77.1483	0.875772	0.258285																	77.1483	0.899911	0.0101678																	77.1483	0.621625	0.0270074
77.4445	0.871302	0.27537																	77.4445	0.897406	0.00224532																	77.4445	0.655145	0.0199538
77.7569	0.847931	0.295163																	77.7569	0.863714	0																	77.7569	0.714076	0.00827455
78.0504	0.835223	0.319301																	78.0504	0.846626	0.00492242																	78.0504	0.747185	0.00591914
78.358	0.824051	0.346507																	78.358	0.836845	0.00577668																	78.358	0.775939	0.00448759
78.6583	0.809851	0.379179																	78.6583	0.818523	0.00980225																	78.6583	0.790501	0.00819484
78.9586	0.796976	0.415466																	78.9586	0.801903	0.0147385																	78.9586	0.805772	0
79.2543	0.77913	0.461687																	79.2543	0.79264	0.020642																	79.2543	0.830716	0.0296602
79.5585	0.764165	0.501409																	79.5585	0.781639	0.0199392																	79.5585	0.832355	0.0173887
79.8524	0.75304	0.552027																	79.8524	0.783735	0.0343153																	79.8524	0.835093	0.0353637
80.1584	0.737535	0.600316																	80.1584	0.770535	0.0367377																	80.1584	0.833487	0.0289954
80.4555	0.724536	0.649794																	80.4555	0.759117	0.0452632																	80.4555	0.830763	0.0238121
80.7518	0.72054	0.697913																	80.7518	0.75654	0.0538191																	80.7518	0.799811	0.0195105
81.0558	0.697665	0.755422																	81.0558	0.75139	0.0607226																	81.0558	0.81046	0.0380939
81.3556	0.693864	0.798769																	81.3556	0.753129	0.0823354																	81.3556	0.778549	0.0360375
81.6526	0.66933	0.851456																	81.6526	0.743224	0.0849181																	81.6526	0.80768	0.046243
81.9556	0.661471	0.88919																	81.9556	0.750147	0.102																	81.9556	0.789219	0.0503325
82.2516	0.650323	0.920853																	82.2516	0.763195	0.121159																	82.2516	0.778349	0.0477939
82.5566	0.637958	0.955858																	82.5566	0.770268	0.139196																	82.5566	0.774038	0.0625858
82.8502	0.622678	0.976719																	82.8502	0.767252	0.159345																	82.8502	0.778181	0.0666953
83.1621	0.61559	0.989117																	83.1621	0.780335	0.18857																	83.1621	0.762997	0.0686626
83.4514	0.608956	0.993826																	83.4514	0.804615	0.227134																	83.4514	0.739768	0.0718595
83.7524	0.591123	1																	83.7524	0.801697	0.248802																	83.7524	0.770144	0.0734766
84.0463	0.597689	0.99187																	84.0463	0.816294	0.291336																	84.0463	0.749552	0.0468057
84.3595	0.582498	0.99014																	84.3595	0.839724	0.340347																	84.3595	0.748468	0.0639337
84.6586	0.566858	0.992947																	84.6586	0.855281	0.380524																	84.6586	0.764009	0.0807037
84.953	0.55859	0.988503																	84.953	0.879264	0.439899																	84.953	0.748366	0.0990485
85.2545	0.541059	0.9889																	85.2545	0.884993	0.475462																	85.2545	0.774899	0.115013
85.5541	0.537453	0.973257																	85.5541	0.917779	0.541666																	85.5541	0.753033	0.11639
85.8565	0.518666	0.969526																	85.8565	0.90717	0.587703																	85.8565	0.785001	0.130404
86.1536	0.514833	0.95126																	86.1536	0.930127	0.648427																	86.1536	0.768775	0.139853
86.4566	0.499328	0.944459																	86.4566	0.931842	0.683456																	86.4566	0.814495	0.157704
86.7536	0.482908	0.930936																	86.7536	0.927257	0.72461																	86.7536	0.836525	0.17951
87.0538	0.470795	0.912823																	87.0538	0.920667	0.76152																	87.0538	0.860211	0.192824
87.3539	0.461433	0.895574																	87.3539	0.916979	0.800985																	87.3539	0.881036	0.211691
87.6556	0.448583	0.878309																	87.6556	0.907529	0.819216																	87.6556	0.915009	0.235466
87.94	0.439395	0.863156																	87.94	0.900222	0.847476																	87.94	0.931145	0.268442
88.2532	0.426779	0.843841																	88.2532	0.881338	0.871245																	88.2532	0.96063	0.293603
88.559	0.416167	0.824557																	88.559	0.84953	0.892906																	88.559	0.969863	0.306994
88.8631	0.405795	0.806825																	88.8631	0.823391	0.928702																	88.8631	0.989942	0.34731
89.1556	0.407519	0.7806																	89.1556	0.807326	0.962596																	89.1556	0.965277	0.356527
89.4509	0.392982	0.770387																	89.4509	0.76287	0.988311																	89.4509	0.982418	0.391748
89.7543	0.384593	0.752822																	89.7543	0.738037	0.99814																	89.7543	0.965093	0.440999
90.0524	0.369151	0.743757																	90.0524	0.695018	0.994761																	90.0524	1	0.490617
90.3511	0.358468	0.728086																	90.3511	0.680189	0.988471																	90.3511	0.998019	0.55338
90.6551	0.348065	0.713389																	90.6551	0.645367	0.982905																	90.6551	0.984186	0.596821
90.9595	0.339647	0.697233																	90.9595	0.613674	0.978001																	90.9595	0.968717	0.642467
91.2522	0.330638	0.686908																	91.2522	0.589349	0.958844																	91.2522	0.943779	0.698416
91.5534	0.324174	0.676534																	91.5534	0.585265	0.942611																	91.5534	0.912164	0.753216
91.844	0.320414	0.660726																	91.844	0.570633	0.940294																	91.844	0.863939	0.786768
92.1549	0.306005	0.655747																	92.1549	0.537765	0.912959																	92.1549	0.872341	0.84285
92.4505	0.305492	0.638807																	92.4505	0.533129	0.917978																	92.4505	0.802944	0.854291
92.7501	0.291966	0.635682																	92.7501	0.500357	0.888873																	92.7501	0.827737	0.893722
93.0577	0.287456	0.624628																	93.0577	0.490402	0.882952																	93.0577	0.800524	0.913979
93.3585	0.287336	0.612301																	93.3585	0.495146	0.889612																	93.3585	0.749425	0.937546
93.6532	0.28218	0.606546																	93.6532	0.487619	0.898142																	93.6532	0.717582	0.975223
93.9591	0.268711	0.604665																	93.9591	0.463291	0.874768																	93.9591	0.736242	1
94.2561	0.265662	0.594605																	94.2561	0.447536	0.872476																	94.2561	0.716456	0.988661
94.5503	0.261298	0.584996																	94.5503	0.442455	0.876711																	94.5503	0.694612	0.986255
94.8582	0.252174	0.581965																	94.8582	0.422654	0.87751																	94.8582	0.704812	0.988826
95.155	0.246875	0.574871																	95.155	0.413632	0.883477																	95.155	0.681047	0.977294
95.4524	0.24685	0.560558																	95.4524	0.430846	0.896669																	95.4524	0.633359	0.984343
95.7436	0.234667	0.562194																	95.7436	0.408611	0.880669																	95.7436	0.680797	0.964024
96.0549	0.231112	0.552317																	96.0549	0.387684	0.89422																	96.0549	0.660944	0.948059
96.3499	0.22545	0.545325																	96.3499	0.38439	0.909122																	96.3499	0.653254	0.952044
96.6588	0.219846	0.536446																	96.6588	0.361803	0.924012																	96.6588	0.657346	0.927489
96.9599	0.218005	0.526908																	96.9599	0.368444	0.929489																	96.9599	0.64927	0.928969
97.2579	0.213297	0.518342																	97.2579	0.356887	0.935359																	97.2579	0.637367	0.914012
97.552	0.215068	0.501067																	97.552	0.372019	0.961211																	97.552	0.591524	0.924717
97.853	0.206022	0.501255																	97.853	0.336992	0.961707																	97.853	0.601087	0.918531
98.1452	0.205909	0.482855																	98.1452	0.321031	0.978062																	98.1452	0.591476	0.884459
98.4538	0.207079	0.467613																	98.4538	0.337773	1																	98.4538	0.547193	0.887681
98.7479	0.197802	0.466225																	98.7479	0.310476	0.967626																	98.7479	0.575716	0.89999
99.0536	0.193581	0.455511																	99.0536	0.30377	0.949601																	99.0536	0.576559	0.893559
99.3587	0.188358	0.445711																	99.3587	0.283794	0.932734																	99.3587	0.566097	0.896116
99.6547	0.191845	0.431661																	99.6547	0.298061	0.929842																	99.6547	0.507922	0.908503
99.8692	0.189199	0.421915																	99.8692	0.297282	0.909439																	99.8692	0.515102	0.908715

## Sheet: Fig 5A_Table S1
			Sample Type	Activity (U/mL)	Activity bkg subtrac (U/mL)	STD DEV
			Wild-type	146.817	135.283	6.68143
			Wild-type + S-XL6	173.779	162.245	1.88347
			A4V	70.3974	58.8636	1.36854
			A4V + S-XL6	186.197	174.663	6.12859
			G93A	89.4909	77.9571	1.25454
			G93A + S-XL6	197.747	186.213	2.63029
			H46R	-16.56	-28.0938	0.300817
			H46R + S-XL6	-16.0199	-27.5537	1.25123
			G85R	23.4263	11.8925	1.74866
			G85R + S-XL6	113.354	101.82	2.9846
			Neg. Control (Bkg)	11.5338	0	0.305104

## Sheet: Fig 6 B C
												Conc. (µM)	6Mem	SD
												10	125.221	8.56466
												100	101.634	0.247842
												150	89.6188	2.58914
												250	79.4758	0.46932
												400	71.6133	0.598148
												600	15.4527	0.550873
												800	13.9551	1.09045
												1000	13.9551	1.09045
			hPPP	hPRP
		10 uM	1.10117	1.08692
		50 uM	1.43854	0.790153
		250 uM	1.07263	1.17875

## Sheet: Fig 9B
	Time Points (hrs)	% Dimer by MaxEnt
	0.5	38
	1	63
	2	55
	4	53
	8	51
	12	42
	24	26
	48	20
	72	16
	168	6

## Sheet: Fig 10_Congenic
	Days	Control remained	Dosed remained
	0	100	100
	125	100	100
	125.999	100	100
	126	90	100
	126.999	90	100
	127	90	100
	127.999	90	100
	128	90	100
	128.999	90	100
	129	90	100
	129.999	90	100
	130	90	100
	130.999	90	100
	131	90	100
	131.999	90	100
	132	90	100
	132.999	90	100
	133	90	100
	133.999	90	100
	134	90	100
	134.999	90	100
	135	90	100
	135.999	90	100
	136	90	100
	136.999	90	100
	137	90	100
	137.999	90	100
	138	90	100
	138.999	90	100
	139	90	100
	139.999	90	100
	140	90	100
	140.999	90	100
	141	90	100
	141.999	90	100
	142	90	100
	142.999	90	100
	143	70	100
	143.999	70	100
	144	70	100
	144.999	70	100
	145	70	100
	145.999	70	100
	146	70	100
	146.999	70	100
	147	60	100
	147.999	60	100
	148	60	100
	148.999	60	100
	149	60	100
	149.999	60	100
	150	40	100
	150.999	40	100
	151	40	100
	151.999	40	100
	152	40	100
	152.999	40	100
	153	40	100
	153.999	40	100
	154	40	100
	154.999	40	100
	155	40	100
	155.999	40	100
	156	40	100
	156.999	40	100
	157	40	70
	157.999	40	70
	158	40	70
	158.999	40	70
	159	40	70
	159.999	40	70
	160	40	70
	160.999	40	70
	161	40	70
	161.999	40	70
	162	20	60
	162.999	20	60
	163	20	60
	163.999	20	60
	164	20	50
	164.999	20	50
	165	20	50
	165.999	20	50
	166	20	50
	166.999	20	50
	167	20	40
	167.999	20	40
	168	20	40
	168.999	20	40
	169	20	40
	169.999	20	40
	170	10	30
	170.999	10	30
	171	10	30
	171.999	10	30
	172	10	30
	172.999	10	30
	173	10	30
	173.999	10	30
	174	10	30
	174.999	10	30
	175	10	30
	175.999	10	30
	176	10	30
	176.999	10	30
	177	10	30
	177.999	10	30
	178	10	20
	178.999	10	20
	179	10	20
	179.999	10	20
	180	0	20
	180.999	0	20
	181	0	20
	181.999	0	20
	182	0	20
	182.999	0	20
	183	0	20
	183.999	0	20
	184	0	20
	184.999	0	20
	185	0	10
	185.999	0	10
	186	0	10
	186.999	0	10
	187	0	10
	187.999	0	10
	188	0	10
	188.999	0	10
	189	0	10
	189.999	0	10
	190	0	0
	190.999	0	0

## Sheet: Fig 10_Hybrid
			Tx	Color	DOB	Age (days)	Age (wks)	Comments	Tissue
M	1		D	wh	2022-11-24	131	18.7143	sac'd 1 hour post 4/4/23	Y
M	2		D	or	2022-11-24	120	17.1429	2023-03-24	Y
M	3		D	tiny pk	2022-11-24	113	16.1429	2023-03-17	Y
M	4		D	small pk	2022-11-24	125	17.8571	fd 3/29/23	N
M	5		D	wh	2022-11-24	111	15.8571	2023-03-15	Y
M	6		D	no pk	2022-11-24	124	17.7143	2023-03-28	Y
M	7		D	tiny pk	2022-11-24	123	17.5714	2023-03-27	Y
M	8		D	small pk	2022-11-24	125	17.8571	2023-03-29	Y
M	9		D	long pk	2022-11-24	109	15.5714	2023-03-13	Y
M	10		D	tiny pk	2022-11-24	109	15.5714	2023-03-13	Y
M	11		D	no pink	2022-11-24	131	18.7143	sac 1 hr post 4/4/23	Y
M	12		D	pk band	2022-11-24	122	17.4286	2023-03-26	Y
F	13		D	bl -B	2022-11-24	131	18.7143	sac 2 hr post 4/4/23	Y
F	14		D	bl -Y	2022-11-24	113	16.1429	fd 3/17/23	N
F	15		D	wh	2022-11-24	131	18.7143	sac 4 hr post 4/4/23	Y
F	16		D	wh -G	2022-11-24	126	18	2023-03-30	Y
F	17		D	ag long pk	2022-11-24	111	15.8571	2023-03-15	Y
F	18		D	bl	2022-11-24	131	18.7143	sac 4 hr post 4/4/23	Y
F	19		D	wh -B	2022-11-24	123	17.5714	2023-03-27	Y
F	20		D	ag br band	2022-11-24	111	15.8571	2023-03-15	Y
M	21		C	no pk	2022-11-24	116	16.5714	2023-03-20	Y
M	22		C	long pk	2022-11-24	116	16.5714	2023-03-20	Y
M	23		C	sh pk	2022-11-24	123	17.5714	2023-03-27	Y
M	24		C	sh pk fa dot	2022-11-24	106	15.1429	2023-03-10	Y
M	25		C	wh -B	2022-11-24	130	18.5714	2023-04-03	Y
M	26		C	ag pk	2022-11-24	129	18.4286	fd 4/2/23	N
M	27		C	wh -W	2022-11-24	127	18.1429	2023-03-31	Y
M	28		C	ag no pk	2022-11-24	131	18.7143	sac'd 1 hour post 4/4/23	Y
M	29		C	wh	2022-11-24	119	17	2023-03-23	Y	not at endpoint, sac'd: penile prolapse
M	30		C	wh	2022-11-24	116	16.5714	2023-03-20	Y
M	31		C	ag long pk	2022-11-24	112	16	2023-03-16	Y
M	32		C	ag no pk	2022-11-24	125	17.8571	2023-03-29	Y
F	33		C	ag Y pk	2022-11-24	126	18	2023-03-30	Y
F	34		C	ag Y no pk	2022-11-24	131	18.7143	sac 2 hr post 4/4/23	Y
F	35		C	ag wh	2022-11-24	131	18.7143	sac 4 hr post 4/4/23	Y
F	36		C	wh -B	2022-11-24	116	16.5714	2023-03-20	Y	not at endpoint, sac'd: penile prolapse
F	37		C	wh -O	2022-11-24	112	16	2023-03-16	Y
F	38		C	ag	2022-11-24	130	18.5714	2023-04-03	Y
F	39		C	ag B pk	2022-11-24	127	18.1429	2023-03-31	Y
F	40		C	ag -W	2022-11-24	123	17.5714	2023-03-27	Y

## Sheet: FigS1_Fig4_Part1
		Deuterium Uptake relative to SOD1 Wild-Type for recovered peptides
SOD1 Variant	Deuterium Exposure Timepoint	2	3	4	5	6	7	8	9	10	11	12	13	14	15	16	17	18	19	20	22	23	24	25	26	27	28	29	30	31	32	33	34	35	36	37	38	39	40	41	42	43	44	45	46	47	48	49	50
A4V	15s	0.041	0.041	0.041	0.041	0.041	0.041	-0.059	0.002	0.002	0.002	0.002	0.002	0.002	0.002	0.002	0.005	0.005	0.005	0.029	0.012	0.012	0.012	0.012	0.012	0.012	0.012	0.012	0.012	0.012	0.012	0.012	0.012	0.012	0.012	0.005	-0.018	0.038	0.038	0.038	0.038	0.038	0.027	0.027	0.027	0.042	0.042	0.042	0.042
A4V	50s	0.07	0.07	0.07	0.07	0.07	0.07	-0.07	-0.009	-0.009	-0.009	-0.009	-0.009	-0.009	-0.009	-0.009	-0.017	-0.017	-0.017	0.01	-0.01	-0.01	-0.01	-0.01	-0.01	-0.01	-0.01	-0.01	-0.01	-0.01	-0.01	-0.01	-0.01	-0.01	-0.01	0.009	-0.01	0.058	0.058	0.058	0.058	0.058	0.035	0.035	0.035	0.053	0.053	0.053	0.053
A4V	500s	0.184	0.184	0.184	0.184	0.184	0.184	0.036	-0.001	-0.001	-0.001	-0.001	-0.001	-0.001	-0.001	-0.001	0.008	0.008	0.008	0.027	0.002	0.002	0.002	0.002	0.002	0.002	0.002	0.002	0.002	0.002	0.002	0.002	0.002	0.002	0.002	0.128	0.118	0.201	0.201	0.201	0.201	0.201	0.027	0.027	0.027	0.037	0.037	0.037	0.037
A4V	1hr	0.22	0.22	0.22	0.22	0.22	0.22	0.088	0.011	0.011	0.011	0.011	0.011	0.011	0.011	0.011	0.009	0.009	0.009	0.021	-0.004	-0.004	-0.004	-0.004	-0.004	-0.004	-0.004	-0.004	-0.004	-0.004	-0.004	-0.004	-0.004	-0.004	-0.004	0.222	0.21	0.299	0.299	0.299	0.299	0.299	0.012	0.012	0.012	0.013	0.013	0.013	0.013
A4V	4hr	0.138	0.138	0.138	0.138	0.138	0.138	0.068	0.011	0.011	0.011	0.011	0.011	0.011	0.011	0.011	0.012	0.012	0.012	0.025	0.009	0.009	0.009	0.009	0.009	0.009	0.009	0.009	0.009	0.009	0.009	0.009	0.009	0.009	0.009	0.215	0.205	0.29	0.29	0.29	0.29	0.29	0.002	0.002	0.002	0.001	0.001	0.001	0.001
Cross-linked A4V	15s	0.005	0.012	0.012	0.012	0.012	0.012	-0.065	0.01	0.01	0.01	0.01	0.01	0.01	0.01	0.01	0.009	0.009	0.009	0.033	0.024	0.024	0.024	0.024	0.024	0.024	0.024	0.024	0.024	0.024	0.024	0.024	0.024	0.024	0.024	-0.002	-0.024	0.028	0.028	0.028	0.028	0.028	0.011	0.011	0.011	0.013	0.013	0.013	0.013
Cross-linked A4V	50s	-0.001	0.001	0.001	0.001	0.001	0.001	-0.099	-0.021	-0.021	-0.021	-0.021	-0.021	-0.021	-0.021	-0.021	-0.021	-0.021	-0.021	0.008	-0.003	-0.003	-0.003	-0.003	-0.003	-0.003	-0.003	-0.003	-0.003	-0.003	-0.003	-0.003	-0.003	-0.003	-0.003	-0.008	-0.032	0.036	0.036	0.036	0.036	0.036	0	0	0	0.002	0.002	0.002	0.002
Cross-linked A4V	500s	0.034	0.027	0.027	0.027	0.027	0.027	-0.084	-0.001	-0.001	-0.001	-0.001	-0.001	-0.001	-0.001	-0.001	0.01	0.01	0.01	0.022	0.008	0.008	0.008	0.008	0.008	0.008	0.008	0.008	0.008	0.008	0.008	0.008	0.008	0.008	0.008	0.028	0.017	0.099	0.099	0.099	0.099	0.099	0.007	0.007	0.007	0.013	0.013	0.013	0.013
Cross-linked A4V	1hr	0.033	0.051	0.051	0.051	0.051	0.051	-0.075	0.005	0.005	0.005	0.005	0.005	0.005	0.005	0.005	0.003	0.003	0.003	0.016	0.005	0.005	0.005	0.005	0.005	0.005	0.005	0.005	0.005	0.005	0.005	0.005	0.005	0.005	0.005	0.064	0.05	0.145	0.145	0.145	0.145	0.145	0.008	0.008	0.008	0.009	0.009	0.009	0.009
Cross-linked A4V	4hr	-0.012	0.049	0.049	0.049	0.049	0.049	-0.064	-0.002	-0.002	-0.002	-0.002	-0.002	-0.002	-0.002	-0.002	0.001	0.001	0.001	0.016	0.007	0.007	0.007	0.007	0.007	0.007	0.007	0.007	0.007	0.007	0.007	0.007	0.007	0.007	0.007	0.095	0.087	0.187	0.187	0.187	0.187	0.187	0.01	0.01	0.01	0.016	0.016	0.016	0.016
G93A	15s	-0.036	-0.036	-0.036	-0.036	-0.036	-0.036	0.008	0.016	0.016	0.016	0.016	0.016	0.016	0.016	0.016	0.016	0.016	0.016	0.037	0.008	0.008	0.008	0.008	0.008	0.008	0.008	0.008	0.008	0.008	0.008	0.008	0.008	0.008	0.008	0.008	-0.001	0.055	0.055	0.055	0.055	0.046	0.005	0.005	0.005	0.009	0.009	0.009	0.009
G93A	50s	-0.051	-0.051	-0.051	-0.051	-0.051	-0.051	-0.007	0.027	0.027	0.027	0.027	0.027	0.027	0.027	0.027	0.006	0.006	0.006	0.032	0.001	0.001	0.001	0.001	0.001	0.001	0.001	0.001	0.001	0.001	0.001	0.001	0.001	0.001	0.001	0.001	-0.002	0.066	0.066	0.066	0.066	0.053	-0.005	-0.005	-0.005	-0.001	-0.001	-0.001	-0.001
G93A	500s	-0.017	-0.017	-0.017	-0.017	-0.017	-0.017	0.01	0.018	0.018	0.018	0.018	0.018	0.018	0.018	0.018	0.011	0.011	0.011	0.031	0.007	0.007	0.007	0.007	0.007	0.007	0.007	0.007	0.007	0.007	0.007	0.007	0.007	0.007	0.007	0.007	0.008	0.091	0.091	0.091	0.091	0.079	0.004	0.004	0.004	0.004	0.004	0.004	0.004
G93A	1hr	0.006	0.006	0.006	0.006	0.006	0.006	0.021	0.011	0.011	0.011	0.011	0.011	0.011	0.011	0.011	0.01	0.01	0.01	0.022	-0.003	-0.003	-0.003	-0.003	-0.003	-0.003	-0.003	-0.003	-0.003	-0.003	-0.003	-0.003	-0.003	-0.003	-0.003	-0.003	0.005	0.094	0.094	0.094	0.094	0.082	0.005	0.005	0.005	0.005	0.005	0.005	0.005
G93A	4hr	-0.034	-0.034	-0.034	-0.034	-0.034	-0.034	0.032	-0.001	-0.001	-0.001	-0.001	-0.001	-0.001	-0.001	-0.001	0	0	0	0.022	0.012	0.012	0.012	0.012	0.012	0.012	0.012	0.012	0.012	0.012	0.012	0.012	0.012	0.012	0.012	0.012	0.019	0.104	0.104	0.104	0.104	0.089	0.003	0.003	0.003	0.002	0.002	0.002	0.002
Cross-linked G93A	15s	-0.04	-0.04	-0.04	-0.04	-0.04	-0.04	0.004	0.012	0.012	0.012	0.012	0.012	0.012	0.012	0.012	0.009	0.009	0.009	0.033	0.009	0.009	0.009	0.009	0.009	0.009	0.009	0.009	0.009	0.009	0.009	0.009	0.009	0.009	0.009	0.009	-0.004	0.052	0.052	0.052	0.052	0.044	0.001	0.001	0.001	0.007	0.007	0.007	0.007
Cross-linked G93A	50s	-0.052	-0.052	-0.052	-0.052	-0.052	-0.052	-0.008	0.024	0.024	0.024	0.024	0.024	0.024	0.024	0.024	0.007	0.007	0.007	0.031	0.003	0.003	0.003	0.003	0.003	0.003	0.003	0.003	0.003	0.003	0.003	0.003	0.003	0.003	0.003	0.003	0	0.068	0.068	0.068	0.068	0.054	-0.004	-0.004	-0.004	-0.001	-0.001	-0.001	-0.001
Cross-linked G93A	500s	-0.02	-0.02	-0.02	-0.02	-0.02	-0.02	0.007	0.022	0.022	0.022	0.022	0.022	0.022	0.022	0.022	0.015	0.015	0.015	0.032	0.007	0.007	0.007	0.007	0.007	0.007	0.007	0.007	0.007	0.007	0.007	0.007	0.007	0.007	0.007	0.007	0.01	0.093	0.093	0.093	0.093	0.08	-0.001	-0.001	-0.001	-0.001	-0.001	-0.001	-0.001
Cross-linked G93A	1hr	-0.013	-0.013	-0.013	-0.013	-0.013	-0.013	0.002	0.014	0.014	0.014	0.014	0.014	0.014	0.014	0.014	0.009	0.009	0.009	0.019	0.002	0.002	0.002	0.002	0.002	0.002	0.002	0.002	0.002	0.002	0.002	0.002	0.002	0.002	0.002	0.002	0.005	0.094	0.094	0.094	0.094	0.083	-0.017	-0.017	-0.017	-0.024	-0.024	-0.024	-0.024
Cross-linked G93A	4hr	-0.062	-0.062	-0.062	-0.062	-0.062	-0.062	0.004	-0.003	-0.003	-0.003	-0.003	-0.003	-0.003	-0.003	-0.003	0.004	0.004	0.004	0.024	0.021	0.021	0.021	0.021	0.021	0.021	0.021	0.021	0.021	0.021	0.021	0.021	0.021	0.021	0.021	0.021	0.023	0.108	0.108	0.108	0.108	0.093	-0.014	-0.014	-0.014	-0.024	-0.024	-0.024	-0.024
G85R	15s	-0.009	-0.009	-0.009	-0.009	-0.009	-0.009	0.035	0.014	0.014	0.014	0.014	0.014	0.014	0.014	0.014	0.099	0.099	0.099	0.011	0.074	0.074	0.074	0.074	0.074	0.074	0.074	0.074	0.074	0.074	0.074	0.074	0.074	0.074	0.074	0.074	0.032	0.044	0.044	0.044	0.044	0.044	0.037	0.037	0.037	0.028	0.028	0.028	0.028
G85R	50s	-0.034	-0.034	-0.034	-0.034	-0.034	-0.034	0.01	-0.018	-0.018	-0.018	-0.018	-0.018	-0.018	-0.018	-0.018	0.061	0.061	0.061	-0.019	0.049	0.049	0.049	0.049	0.049	0.049	0.049	0.049	0.049	0.049	0.049	0.049	0.049	0.049	0.049	0.049	0.019	0.022	0.022	0.022	0.022	0.022	0.025	0.025	0.025	0.007	0.007	0.007	0.007
G85R	500s	-0.001	-0.001	-0.001	-0.001	-0.001	-0.001	0.026	-0.001	-0.001	-0.001	-0.001	-0.001	-0.001	-0.001	-0.001	0.037	0.037	0.037	0.01	0.03	0.03	0.03	0.03	0.03	0.03	0.03	0.03	0.03	0.03	0.03	0.03	0.03	0.03	0.03	0.03	0.011	0.008	0.008	0.008	0.008	0.008	0.021	0.021	0.021	0.003	0.003	0.003	0.003
G85R	1hr	0.037	0.037	0.037	0.037	0.037	0.037	0.052	0.025	0.025	0.025	0.025	0.025	0.025	0.025	0.025	0.049	0.049	0.049	0.022	0.052	0.052	0.052	0.052	0.052	0.052	0.052	0.052	0.052	0.052	0.052	0.052	0.052	0.052	0.052	0.052	0.027	0.014	0.014	0.014	0.014	0.014	0.025	0.025	0.025	0	0	0	0
G85R	4hr	0.053	0.053	0.053	0.053	0.053	0.053	0.119	0.022	0.022	0.022	0.022	0.022	0.022	0.022	0.022	0.055	0.055	0.055	0.055	0.119	0.119	0.119	0.119	0.119	0.119	0.119	0.119	0.119	0.119	0.119	0.119	0.119	0.119	0.119	0.119	0.088	0.01	0.01	0.01	0.01	0.01	0.02	0.02	0.02	-0.004	-0.004	-0.004	-0.004
Cross-linked G85R	15s	-0.037	-0.037	-0.037	-0.037	-0.037	-0.037	0.007	-0.008	-0.008	-0.008	-0.008	-0.008	-0.008	-0.008	-0.008	0.044	0.044	0.044	-0.006	0.02	0.02	0.02	0.02	0.02	0.02	0.02	0.02	0.02	0.02	0.02	0.02	0.02	0.02	0.02	0.02	0.017	0.02	0.02	0.02	0.02	0.02	0.017	0.017	0.017	0.008	0.008	0.008	0.008
Cross-linked G85R	50s	-0.061	-0.061	-0.061	-0.061	-0.061	-0.061	-0.017	-0.043	-0.043	-0.043	-0.043	-0.043	-0.043	-0.043	-0.043	0.008	0.008	0.008	-0.03	-0.005	-0.005	-0.005	-0.005	-0.005	-0.005	-0.005	-0.005	-0.005	-0.005	-0.005	-0.005	-0.005	-0.005	-0.005	-0.005	-0.004	0.006	0.006	0.006	0.006	0.006	0.013	0.013	0.013	-0.005	-0.005	-0.005	-0.005
Cross-linked G85R	500s	-0.031	-0.031	-0.031	-0.031	-0.031	-0.031	-0.004	-0.012	-0.012	-0.012	-0.012	-0.012	-0.012	-0.012	-0.012	0.01	0.01	0.01	-0.006	0.002	0.002	0.002	0.002	0.002	0.002	0.002	0.002	0.002	0.002	0.002	0.002	0.002	0.002	0.002	0.002	-0.001	0.002	0.002	0.002	0.002	0.002	0.014	0.014	0.014	-0.004	-0.004	-0.004	-0.004
Cross-linked G85R	1hr	-0.039	-0.039	-0.039	-0.039	-0.039	-0.039	-0.024	0.017	0.017	0.017	0.017	0.017	0.017	0.017	0.017	0.022	0.022	0.022	0.002	0.004	0.004	0.004	0.004	0.004	0.004	0.004	0.004	0.004	0.004	0.004	0.004	0.004	0.004	0.004	0.004	0	0.002	0.002	0.002	0.002	0.002	0.002	0.002	0.002	-0.023	-0.023	-0.023	-0.023
Cross-linked G85R	4hr	-0.084	-0.084	-0.084	-0.084	-0.084	-0.084	-0.018	0.014	0.014	0.014	0.014	0.014	0.014	0.014	0.014	0.022	0.022	0.022	0.012	0.029	0.029	0.029	0.029	0.029	0.029	0.029	0.029	0.029	0.029	0.029	0.029	0.029	0.029	0.029	0.029	0.019	0.001	0.001	0.001	0.001	0.001	0.01	0.01	0.01	-0.014	-0.014	-0.014	-0.014
H46R	15s	-0.001	-0.001	-0.001	-0.001	0.033	0.033	0.077	0.014	0.014	0.014	0.009	0.009	0.009	0.009	0.009	0.2	0.2	0.2	0.012	0.039	0.039	0.039	0.039	0.039	0.039	0.039	0.039	0.039	0.039	0.039	0.039	0.118	0.118	0.118	0.118	0.095	0.151	0.151	0.151	0.151	0.151	0.15	0.225	0.225	0.137	0.137	0.137	0.137
H46R	50s	-0.029	-0.029	-0.029	-0.029	0.003	0.003	0.047	-0.029	-0.029	-0.029	-0.013	-0.013	-0.013	-0.013	-0.013	0.159	0.159	0.159	-0.021	0.015	0.015	0.015	0.015	0.015	0.015	0.015	0.015	0.015	0.015	0.015	0.015	0.089	0.089	0.089	0.089	0.07	0.138	0.138	0.138	0.138	0.138	0.145	0.212	0.212	0.118	0.118	0.118	0.118
H46R	500s	0.018	0.018	0.018	0.018	0.059	0.059	0.086	0.012	0.012	0.012	0.014	0.014	0.014	0.014	0.014	0.087	0.087	0.087	-0.005	0.013	0.013	0.013	0.013	0.013	0.013	0.013	0.013	0.013	0.013	0.013	0.013	0.098	0.098	0.098	0.098	0.088	0.171	0.171	0.171	0.171	0.171	0.175	0.147	0.147	0.057	0.057	0.057	0.057
H46R	1hr	0.051	0.051	0.051	0.051	0.105	0.105	0.12	0.1	0.1	0.1	0.041	0.041	0.041	0.041	0.041	0.073	0.073	0.073	0.002	0.021	0.021	0.021	0.021	0.021	0.021	0.021	0.021	0.021	0.021	0.021	0.021	0.102	0.102	0.102	0.102	0.09	0.179	0.179	0.179	0.179	0.179	0.177	0.132	0.132	0.033	0.033	0.033	0.033
H46R	4hr	0.057	0.057	0.057	0.057	0.115	0.115	0.181	0.177	0.177	0.177	0.042	0.042	0.042	0.042	0.042	0.064	0.064	0.064	0.016	0.057	0.057	0.057	0.057	0.057	0.057	0.057	0.057	0.057	0.057	0.057	0.057	0.171	0.171	0.171	0.171	0.161	0.246	0.246	0.246	0.246	0.246	0.242	0.119	0.119	0.019	0.019	0.019	0.019
Cross-linked H46R	15s	-0.023	-0.023	-0.023	-0.023	0.011	0.011	0.055	-0.008	-0.008	-0.008	0.007	0.007	0.007	0.007	0.007	0.168	0.168	0.168	0.001	0.037	0.037	0.037	0.037	0.037	0.037	0.037	0.037	0.037	0.037	0.037	0.037	0.103	0.103	0.103	0.103	0.08	0.136	0.136	0.136	0.136	0.136	0.135	0.232	0.232	0.139	0.139	0.139	0.139
Cross-linked H46R	50s	-0.05	-0.05	-0.05	-0.05	-0.014	-0.014	0.03	-0.046	-0.046	-0.046	-0.02	-0.02	-0.02	-0.02	-0.02	0.109	0.109	0.109	-0.028	0.012	0.012	0.012	0.012	0.012	0.012	0.012	0.012	0.012	0.012	0.012	0.012	0.092	0.092	0.092	0.092	0.073	0.141	0.141	0.141	0.141	0.141	0.148	0.204	0.204	0.102	0.102	0.102	0.102
Cross-linked H46R	500s	-0.014	-0.014	-0.014	-0.014	0.029	0.029	0.056	-0.018	-0.018	-0.018	0.015	0.015	0.015	0.015	0.015	0.058	0.058	0.058	-0.006	0.016	0.016	0.016	0.016	0.016	0.016	0.016	0.016	0.016	0.016	0.016	0.016	0.123	0.123	0.123	0.123	0.113	0.196	0.196	0.196	0.196	0.196	0.2	0.139	0.139	0.054	0.054	0.054	0.054
Cross-linked H46R	1hr	-0.012	-0.012	-0.012	-0.012	0.042	0.042	0.057	0.037	0.037	0.037	0.041	0.041	0.041	0.041	0.041	0.064	0.064	0.064	-0.005	0.017	0.017	0.017	0.017	0.017	0.017	0.017	0.017	0.017	0.017	0.017	0.017	0.115	0.115	0.115	0.115	0.103	0.192	0.192	0.192	0.192	0.192	0.19	0.132	0.132	0.033	0.033	0.033	0.033
Cross-linked H46R	4hr	-0.055	-0.055	-0.055	-0.055	0.006	0.006	0.072	0.068	0.068	0.068	0.043	0.043	0.043	0.043	0.043	0.053	0.053	0.053	0.007	0.042	0.042	0.042	0.042	0.042	0.042	0.042	0.042	0.042	0.042	0.042	0.042	0.122	0.122	0.122	0.122	0.112	0.197	0.197	0.197	0.197	0.197	0.193	0.117	0.117	0.022	0.022	0.022	0.022
[truncated: 103 more columns]

## Sheet: FigS1_Fig4_Part2
		Deuterium Uptake for recovered peptides
SOD1 Variant	Deuterium Exposure Timepoint	2	3	4	5	6	7	8	9	10	11	12	13	14	15	16	17	18	19	20	22	23	24	25	26	27	28	29	30	31	32	33	34	35	36	37	38	39	40	41	42	43	44	45	46	47	48	49	50
WT	15s	0.154	0.154	0.154	0.154	0.154	0.154	0.11	0.173	0.173	0.173	0.173	0.173	0.173	0.173	0.173	0.101	0.101	0.101	0.064	0.071	0.071	0.071	0.071	0.071	0.071	0.071	0.071	0.071	0.071	0.071	0.071	0.071	0.071	0.071	0.071	0.094	0.038	0.038	0.038	0.038	0.038	0.039	0.039	0.039	0.048	0.048	0.048	0.048
WT	50s	0.199	0.199	0.199	0.199	0.199	0.199	0.155	0.231	0.231	0.231	0.231	0.231	0.231	0.231	0.231	0.163	0.163	0.163	0.113	0.113	0.113	0.113	0.113	0.113	0.113	0.113	0.113	0.113	0.113	0.113	0.113	0.113	0.113	0.113	0.113	0.132	0.064	0.064	0.064	0.064	0.064	0.057	0.057	0.057	0.075	0.075	0.075	0.075
WT	500s	0.264	0.264	0.264	0.264	0.264	0.264	0.237	0.311	0.311	0.311	0.311	0.311	0.311	0.311	0.311	0.263	0.263	0.263	0.202	0.155	0.155	0.155	0.155	0.155	0.155	0.155	0.155	0.155	0.155	0.155	0.155	0.155	0.155	0.155	0.155	0.165	0.082	0.082	0.082	0.082	0.082	0.078	0.078	0.078	0.096	0.096	0.096	0.096
WT	1hr	0.315	0.315	0.315	0.315	0.315	0.315	0.3	0.32	0.32	0.32	0.32	0.32	0.32	0.32	0.32	0.29	0.29	0.29	0.234	0.173	0.173	0.173	0.173	0.173	0.173	0.173	0.173	0.173	0.173	0.173	0.173	0.173	0.173	0.173	0.173	0.185	0.096	0.096	0.096	0.096	0.096	0.098	0.098	0.098	0.123	0.123	0.123	0.123
WT	4hr	0.394	0.394	0.394	0.394	0.394	0.394	0.328	0.332	0.332	0.332	0.332	0.332	0.332	0.332	0.332	0.305	0.305	0.305	0.242	0.178	0.178	0.178	0.178	0.178	0.178	0.178	0.178	0.178	0.178	0.178	0.178	0.178	0.178	0.178	0.178	0.188	0.103	0.103	0.103	0.103	0.103	0.107	0.107	0.107	0.131	0.131	0.131	0.131
Cross-linked WT	15s	0.147	0.147	0.147	0.147	0.147	0.147	0.111	0.167	0.167	0.167	0.167	0.167	0.167	0.167	0.167	0.098	0.098	0.098	0.06	0.067	0.067	0.067	0.067	0.067	0.067	0.067	0.067	0.067	0.067	0.067	0.067	0.067	0.067	0.067	0.067	0.089	0.037	0.037	0.037	0.037	0.037	0.038	0.038	0.038	0.051	0.051	0.051	0.051
Cross-linked WT	50s	0.197	0.197	0.197	0.197	0.197	0.197	0.156	0.235	0.235	0.235	0.235	0.235	0.235	0.235	0.235	0.162	0.162	0.162	0.113	0.11	0.11	0.11	0.11	0.11	0.11	0.11	0.11	0.11	0.11	0.11	0.11	0.11	0.11	0.11	0.11	0.134	0.066	0.066	0.066	0.066	0.066	0.058	0.058	0.058	0.077	0.077	0.077	0.077
Cross-linked WT	500s	0.271	0.271	0.271	0.271	0.271	0.271	0.234	0.317	0.317	0.317	0.317	0.317	0.317	0.317	0.317	0.256	0.256	0.256	0.202	0.153	0.153	0.153	0.153	0.153	0.153	0.153	0.153	0.153	0.153	0.153	0.153	0.153	0.153	0.153	0.153	0.164	0.082	0.082	0.082	0.082	0.082	0.074	0.074	0.074	0.093	0.093	0.093	0.093
Cross-linked WT	1hr	0.297	0.297	0.297	0.297	0.297	0.297	0.286	0.328	0.328	0.328	0.328	0.328	0.328	0.328	0.328	0.292	0.292	0.292	0.237	0.17	0.17	0.17	0.17	0.17	0.17	0.17	0.17	0.17	0.17	0.17	0.17	0.17	0.17	0.17	0.17	0.184	0.089	0.089	0.089	0.089	0.089	0.079	0.079	0.079	0.098	0.098	0.098	0.098
Cross-linked WT	4hr	0.333	0.333	0.333	0.333	0.333	0.333	0.318	0.337	0.337	0.337	0.337	0.337	0.337	0.337	0.337	0.308	0.308	0.308	0.248	0.184	0.184	0.184	0.184	0.184	0.184	0.184	0.184	0.184	0.184	0.184	0.184	0.184	0.184	0.184	0.184	0.192	0.092	0.092	0.092	0.092	0.092	0.083	0.083	0.083	0.098	0.098	0.098	0.098
A4V	15s	0.195	0.195	0.195	0.195	0.195	0.195	0.051	0.175	0.175	0.175	0.175	0.175	0.175	0.175	0.175	0.106	0.106	0.106	0.093	0.083	0.083	0.083	0.083	0.083	0.083	0.083	0.083	0.083	0.083	0.083	0.083	0.083	0.083	0.083	0.076	0.076	0.076	0.076	0.076	0.076	0.076	0.066	0.066	0.066	0.09	0.09	0.09	0.09
A4V	50s	0.269	0.269	0.269	0.269	0.269	0.269	0.085	0.222	0.222	0.222	0.222	0.222	0.222	0.222	0.222	0.146	0.146	0.146	0.123	0.103	0.103	0.103	0.103	0.103	0.103	0.103	0.103	0.103	0.103	0.103	0.103	0.103	0.103	0.103	0.122	0.122	0.122	0.122	0.122	0.122	0.122	0.092	0.092	0.092	0.128	0.128	0.128	0.128
A4V	500s	0.448	0.448	0.448	0.448	0.448	0.448	0.273	0.31	0.31	0.31	0.31	0.31	0.31	0.31	0.31	0.271	0.271	0.271	0.229	0.157	0.157	0.157	0.157	0.157	0.157	0.157	0.157	0.157	0.157	0.157	0.157	0.157	0.157	0.157	0.283	0.283	0.283	0.283	0.283	0.283	0.283	0.105	0.105	0.105	0.133	0.133	0.133	0.133
A4V	1hr	0.535	0.535	0.535	0.535	0.535	0.535	0.388	0.331	0.331	0.331	0.331	0.331	0.331	0.331	0.331	0.299	0.299	0.299	0.255	0.169	0.169	0.169	0.169	0.169	0.169	0.169	0.169	0.169	0.169	0.169	0.169	0.169	0.169	0.169	0.395	0.395	0.395	0.395	0.395	0.395	0.395	0.11	0.11	0.11	0.136	0.136	0.136	0.136
A4V	4hr	0.532	0.532	0.532	0.532	0.532	0.532	0.396	0.343	0.343	0.343	0.343	0.343	0.343	0.343	0.343	0.317	0.317	0.317	0.267	0.187	0.187	0.187	0.187	0.187	0.187	0.187	0.187	0.187	0.187	0.187	0.187	0.187	0.187	0.187	0.393	0.393	0.393	0.393	0.393	0.393	0.393	0.109	0.109	0.109	0.132	0.132	0.132	0.132
Cross-linked A4V	15s	0.159	0.159	0.159	0.159	0.159	0.159	0.046	0.177	0.177	0.177	0.177	0.177	0.177	0.177	0.177	0.107	0.107	0.107	0.093	0.091	0.091	0.091	0.091	0.091	0.091	0.091	0.091	0.091	0.091	0.091	0.091	0.091	0.091	0.091	0.065	0.065	0.065	0.065	0.065	0.065	0.065	0.049	0.049	0.049	0.064	0.064	0.064	0.064
Cross-linked A4V	50s	0.198	0.198	0.198	0.198	0.198	0.198	0.057	0.214	0.214	0.214	0.214	0.214	0.214	0.214	0.214	0.141	0.141	0.141	0.121	0.107	0.107	0.107	0.107	0.107	0.107	0.107	0.107	0.107	0.107	0.107	0.107	0.107	0.107	0.107	0.102	0.102	0.102	0.102	0.102	0.102	0.102	0.058	0.058	0.058	0.079	0.079	0.079	0.079
Cross-linked A4V	500s	0.298	0.298	0.298	0.298	0.298	0.298	0.15	0.316	0.316	0.316	0.316	0.316	0.316	0.316	0.316	0.266	0.266	0.266	0.224	0.161	0.161	0.161	0.161	0.161	0.161	0.161	0.161	0.161	0.161	0.161	0.161	0.161	0.161	0.161	0.181	0.181	0.181	0.181	0.181	0.181	0.181	0.081	0.081	0.081	0.106	0.106	0.106	0.106
Cross-linked A4V	1hr	0.348	0.348	0.348	0.348	0.348	0.348	0.211	0.333	0.333	0.333	0.333	0.333	0.333	0.333	0.333	0.295	0.295	0.295	0.253	0.175	0.175	0.175	0.175	0.175	0.175	0.175	0.175	0.175	0.175	0.175	0.175	0.175	0.175	0.175	0.234	0.234	0.234	0.234	0.234	0.234	0.234	0.087	0.087	0.087	0.107	0.107	0.107	0.107
Cross-linked A4V	4hr	0.382	0.382	0.382	0.382	0.382	0.382	0.254	0.335	0.335	0.335	0.335	0.335	0.335	0.335	0.335	0.309	0.309	0.309	0.264	0.191	0.191	0.191	0.191	0.191	0.191	0.191	0.191	0.191	0.191	0.191	0.191	0.191	0.191	0.191	0.279	0.279	0.279	0.279	0.279	0.279	0.279	0.093	0.093	0.093	0.114	0.114	0.114	0.114
G93A	15s	0.118	0.118	0.118	0.118	0.118	0.118	0.118	0.189	0.189	0.189	0.189	0.189	0.189	0.189	0.189	0.117	0.117	0.117	0.101	0.079	0.079	0.079	0.079	0.079	0.079	0.079	0.079	0.079	0.079	0.079	0.079	0.079	0.079	0.079	0.079	0.093	0.093	0.093	0.093	0.093	0.084	0.044	0.044	0.044	0.057	0.057	0.057	0.057
G93A	50s	0.148	0.148	0.148	0.148	0.148	0.148	0.148	0.258	0.258	0.258	0.258	0.258	0.258	0.258	0.258	0.169	0.169	0.169	0.145	0.114	0.114	0.114	0.114	0.114	0.114	0.114	0.114	0.114	0.114	0.114	0.114	0.114	0.114	0.114	0.114	0.13	0.13	0.13	0.13	0.13	0.117	0.052	0.052	0.052	0.074	0.074	0.074	0.074
G93A	500s	0.247	0.247	0.247	0.247	0.247	0.247	0.247	0.329	0.329	0.329	0.329	0.329	0.329	0.329	0.329	0.274	0.274	0.274	0.233	0.162	0.162	0.162	0.162	0.162	0.162	0.162	0.162	0.162	0.162	0.162	0.162	0.162	0.162	0.162	0.162	0.173	0.173	0.173	0.173	0.173	0.161	0.082	0.082	0.082	0.1	0.1	0.1	0.1
G93A	1hr	0.321	0.321	0.321	0.321	0.321	0.321	0.321	0.331	0.331	0.331	0.331	0.331	0.331	0.331	0.331	0.3	0.3	0.3	0.256	0.17	0.17	0.17	0.17	0.17	0.17	0.17	0.17	0.17	0.17	0.17	0.17	0.17	0.17	0.17	0.17	0.19	0.19	0.19	0.19	0.19	0.178	0.103	0.103	0.103	0.128	0.128	0.128	0.128
G93A	4hr	0.36	0.36	0.36	0.36	0.36	0.36	0.36	0.331	0.331	0.331	0.331	0.331	0.331	0.331	0.331	0.305	0.305	0.305	0.264	0.19	0.19	0.19	0.19	0.19	0.19	0.19	0.19	0.19	0.19	0.19	0.19	0.19	0.19	0.19	0.19	0.207	0.207	0.207	0.207	0.207	0.192	0.11	0.11	0.11	0.133	0.133	0.133	0.133
Cross-linked G93A	15s	0.114	0.114	0.114	0.114	0.114	0.114	0.114	0.185	0.185	0.185	0.185	0.185	0.185	0.185	0.185	0.11	0.11	0.11	0.097	0.08	0.08	0.08	0.08	0.08	0.08	0.08	0.08	0.08	0.08	0.08	0.08	0.08	0.08	0.08	0.08	0.09	0.09	0.09	0.09	0.09	0.082	0.04	0.04	0.04	0.055	0.055	0.055	0.055
Cross-linked G93A	50s	0.147	0.147	0.147	0.147	0.147	0.147	0.147	0.255	0.255	0.255	0.255	0.255	0.255	0.255	0.255	0.17	0.17	0.17	0.144	0.116	0.116	0.116	0.116	0.116	0.116	0.116	0.116	0.116	0.116	0.116	0.116	0.116	0.116	0.116	0.116	0.132	0.132	0.132	0.132	0.132	0.118	0.053	0.053	0.053	0.074	0.074	0.074	0.074
Cross-linked G93A	500s	0.244	0.244	0.244	0.244	0.244	0.244	0.244	0.333	0.333	0.333	0.333	0.333	0.333	0.333	0.333	0.278	0.278	0.278	0.234	0.162	0.162	0.162	0.162	0.162	0.162	0.162	0.162	0.162	0.162	0.162	0.162	0.162	0.162	0.162	0.162	0.175	0.175	0.175	0.175	0.175	0.162	0.077	0.077	0.077	0.095	0.095	0.095	0.095
Cross-linked G93A	1hr	0.302	0.302	0.302	0.302	0.302	0.302	0.302	0.334	0.334	0.334	0.334	0.334	0.334	0.334	0.334	0.299	0.299	0.299	0.253	0.175	0.175	0.175	0.175	0.175	0.175	0.175	0.175	0.175	0.175	0.175	0.175	0.175	0.175	0.175	0.175	0.19	0.19	0.19	0.19	0.19	0.179	0.081	0.081	0.081	0.099	0.099	0.099	0.099
Cross-linked G93A	4hr	0.332	0.332	0.332	0.332	0.332	0.332	0.332	0.329	0.329	0.329	0.329	0.329	0.329	0.329	0.329	0.309	0.309	0.309	0.266	0.199	0.199	0.199	0.199	0.199	0.199	0.199	0.199	0.199	0.199	0.199	0.199	0.199	0.199	0.199	0.199	0.211	0.211	0.211	0.211	0.211	0.196	0.093	0.093	0.093	0.107	0.107	0.107	0.107
G85R	15s	0.145	0.145	0.145	0.145	0.145	0.145	0.145	0.187	0.187	0.187	0.187	0.187	0.187	0.187	0.187	0.2	0.2	0.2	0.075	0.145	0.145	0.145	0.145	0.145	0.145	0.145	0.145	0.145	0.145	0.145	0.145	0.145	0.145	0.145	0.145	0.126	0.082	0.082	0.082	0.082	0.082	0.076	0.076	0.076	0.076	0.076	0.076	0.076
G85R	50s	0.165	0.165	0.165	0.165	0.165	0.165	0.165	0.213	0.213	0.213	0.213	0.213	0.213	0.213	0.213	0.224	0.224	0.224	0.094	0.162	0.162	0.162	0.162	0.162	0.162	0.162	0.162	0.162	0.162	0.162	0.162	0.162	0.162	0.162	0.162	0.151	0.086	0.086	0.086	0.086	0.086	0.082	0.082	0.082	0.082	0.082	0.082	0.082
G85R	500s	0.263	0.263	0.263	0.263	0.263	0.263	0.263	0.31	0.31	0.31	0.31	0.31	0.31	0.31	0.31	0.3	0.3	0.3	0.212	0.185	0.185	0.185	0.185	0.185	0.185	0.185	0.185	0.185	0.185	0.185	0.185	0.185	0.185	0.185	0.185	0.176	0.09	0.09	0.09	0.09	0.09	0.099	0.099	0.099	0.099	0.099	0.099	0.099
G85R	1hr	0.352	0.352	0.352	0.352	0.352	0.352	0.352	0.345	0.345	0.345	0.345	0.345	0.345	0.345	0.345	0.339	0.339	0.339	0.256	0.225	0.225	0.225	0.225	0.225	0.225	0.225	0.225	0.225	0.225	0.225	0.225	0.225	0.225	0.225	0.225	0.212	0.11	0.11	0.11	0.11	0.11	0.123	0.123	0.123	0.123	0.123	0.123	0.123
G85R	4hr	0.447	0.447	0.447	0.447	0.447	0.447	0.447	0.354	0.354	0.354	0.354	0.354	0.354	0.354	0.354	0.36	0.36	0.36	0.297	0.297	0.297	0.297	0.297	0.297	0.297	0.297	0.297	0.297	0.297	0.297	0.297	0.297	0.297	0.297	0.297	0.276	0.113	0.113	0.113	0.113	0.113	0.127	0.127	0.127	0.127	0.127	0.127	0.127
Cross-linked G85R	15s	0.117	0.117	0.117	0.117	0.117	0.117	0.117	0.165	0.165	0.165	0.165	0.165	0.165	0.165	0.165	0.145	0.145	0.145	0.058	0.091	0.091	0.091	0.091	0.091	0.091	0.091	0.091	0.091	0.091	0.091	0.091	0.091	0.091	0.091	0.091	0.111	0.058	0.058	0.058	0.058	0.058	0.056	0.056	0.056	0.056	0.056	0.056	0.056
Cross-linked G85R	50s	0.138	0.138	0.138	0.138	0.138	0.138	0.138	0.188	0.188	0.188	0.188	0.188	0.188	0.188	0.188	0.171	0.171	0.171	0.083	0.108	0.108	0.108	0.108	0.108	0.108	0.108	0.108	0.108	0.108	0.108	0.108	0.108	0.108	0.108	0.108	0.128	0.07	0.07	0.07	0.07	0.07	0.07	0.07	0.07	0.07	0.07	0.07	0.07
Cross-linked G85R	500s	0.233	0.233	0.233	0.233	0.233	0.233	0.233	0.299	0.299	0.299	0.299	0.299	0.299	0.299	0.299	0.273	0.273	0.273	0.196	0.157	0.157	0.157	0.157	0.157	0.157	0.157	0.157	0.157	0.157	0.157	0.157	0.157	0.157	0.157	0.157	0.164	0.084	0.084	0.084	0.084	0.084	0.092	0.092	0.092	0.092	0.092	0.092	0.092
Cross-linked G85R	1hr	0.276	0.276	0.276	0.276	0.276	0.276	0.276	0.337	0.337	0.337	0.337	0.337	0.337	0.337	0.337	0.312	0.312	0.312	0.236	0.177	0.177	0.177	0.177	0.177	0.177	0.177	0.177	0.177	0.177	0.177	0.177	0.177	0.177	0.177	0.177	0.185	0.098	0.098	0.098	0.098	0.098	0.1	0.1	0.1	0.1	0.1	0.1	0.1
Cross-linked G85R	4hr	0.31	0.31	0.31	0.31	0.31	0.31	0.31	0.346	0.346	0.346	0.346	0.346	0.346	0.346	0.346	0.327	0.327	0.327	0.254	0.207	0.207	0.207	0.207	0.207	0.207	0.207	0.207	0.207	0.207	0.207	0.207	0.207	0.207	0.207	0.207	0.207	0.104	0.104	0.104	0.104	0.104	0.117	0.117	0.117	0.117	0.117	0.117	0.117
H46R	15s	0.153	0.153	0.153	0.153	0.187	0.187	0.187	0.187	0.187	0.187	0.182	0.182	0.182	0.182	0.182	0.301	0.301	0.301	0.076	0.11	0.11	0.11	0.11	0.11	0.11	0.11	0.11	0.11	0.11	0.11	0.11	0.189	0.189	0.189	0.189	0.189	0.189	0.189	0.189	0.189	0.189	0.189	0.264	0.264	0.185	0.185	0.185	0.185
H46R	50s	0.17	0.17	0.17	0.17	0.202	0.202	0.202	0.202	0.202	0.202	0.218	0.218	0.218	0.218	0.218	0.322	0.322	0.322	0.092	0.128	0.128	0.128	0.128	0.128	0.128	0.128	0.128	0.128	0.128	0.128	0.128	0.202	0.202	0.202	0.202	0.202	0.202	0.202	0.202	0.202	0.202	0.202	0.269	0.269	0.193	0.193	0.193	0.193
H46R	500s	0.282	0.282	0.282	0.282	0.323	0.323	0.323	0.323	0.323	0.323	0.325	0.325	0.325	0.325	0.325	0.35	0.35	0.35	0.197	0.168	0.168	0.168	0.168	0.168	0.168	0.168	0.168	0.168	0.168	0.168	0.168	0.253	0.253	0.253	0.253	0.253	0.253	0.253	0.253	0.253	0.253	0.253	0.225	0.225	0.153	0.153	0.153	0.153
H46R	1hr	0.366	0.366	0.366	0.366	0.42	0.42	0.42	0.42	0.42	0.42	0.361	0.361	0.361	0.361	0.361	0.363	0.363	0.363	0.236	0.194	0.194	0.194	0.194	0.194	0.194	0.194	0.194	0.194	0.194	0.194	0.194	0.275	0.275	0.275	0.275	0.275	0.275	0.275	0.275	0.275	0.275	0.275	0.23	0.23	0.156	0.156	0.156	0.156
H46R	4hr	0.451	0.451	0.451	0.451	0.509	0.509	0.509	0.509	0.509	0.509	0.374	0.374	0.374	0.374	0.374	0.369	0.369	0.369	0.258	0.235	0.235	0.235	0.235	0.235	0.235	0.235	0.235	0.235	0.235	0.235	0.235	0.349	0.349	0.349	0.349	0.349	0.349	0.349	0.349	0.349	0.349	0.349	0.226	0.226	0.15	0.15	0.15	0.15
Cross-linked H46R	15s	0.131	0.131	0.131	0.131	0.165	0.165	0.165	0.165	0.165	0.165	0.18	0.18	0.18	0.18	0.18	0.269	0.269	0.269	0.065	0.108	0.108	0.108	0.108	0.108	0.108	0.108	0.108	0.108	0.108	0.108	0.108	0.174	0.174	0.174	0.174	0.174	0.174	0.174	0.174	0.174	0.174	0.174	0.271	0.271	0.187	0.187	0.187	0.187
Cross-linked H46R	50s	0.149	0.149	0.149	0.149	0.185	0.185	0.185	0.185	0.185	0.185	0.211	0.211	0.211	0.211	0.211	0.272	0.272	0.272	0.085	0.125	0.125	0.125	0.125	0.125	0.125	0.125	0.125	0.125	0.125	0.125	0.125	0.205	0.205	0.205	0.205	0.205	0.205	0.205	0.205	0.205	0.205	0.205	0.261	0.261	0.177	0.177	0.177	0.177
Cross-linked H46R	500s	0.25	0.25	0.25	0.25	0.293	0.293	0.293	0.293	0.293	0.293	0.326	0.326	0.326	0.326	0.326	0.321	0.321	0.321	0.196	0.171	0.171	0.171	0.171	0.171	0.171	0.171	0.171	0.171	0.171	0.171	0.171	0.278	0.278	0.278	0.278	0.278	0.278	0.278	0.278	0.278	0.278	0.278	0.217	0.217	0.15	0.15	0.15	0.15
Cross-linked H46R	1hr	0.303	0.303	0.303	0.303	0.357	0.357	0.357	0.357	0.357	0.357	0.361	0.361	0.361	0.361	0.361	0.354	0.354	0.354	0.229	0.19	0.19	0.19	0.19	0.19	0.19	0.19	0.19	0.19	0.19	0.19	0.19	0.288	0.288	0.288	0.288	0.288	0.288	0.288	0.288	0.288	0.288	0.288	0.23	0.23	0.156	0.156	0.156	0.156
Cross-linked H46R	4hr	0.339	0.339	0.339	0.339	0.4	0.4	0.4	0.4	0.4	0.4	0.375	0.375	0.375	0.375	0.375	0.358	0.358	0.358	0.249	0.22	0.22	0.22	0.22	0.22	0.22	0.22	0.22	0.22	0.22	0.22	0.22	0.3	0.3	0.3	0.3	0.3	0.3	0.3	0.3	0.3	0.3	0.3	0.224	0.224	0.153	0.153	0.153	0.153
[truncated: 103 more columns]

## Sheet: Fig S2
SOD1 Variant	Deuterium Exposure Timepoint	Peptide	Deuterium Uptake (Da)
A4V	15s	1-7 (ATKVVCV)	1.1721
A4V	50s		1.6168
A4V	500s		2.6856
A4V	1hr		3.2124
A4V	4hr		3.1946
Cross-linked A4V	15s		0.9567
Cross-linked A4V	50s		1.1857
Cross-linked A4V	500s		1.7867
Cross-linked A4V	1hr		2.0876
Cross-linked A4V	4hr		2.292
A4V	15s	147-153 (GVIGIAQ)	0.546
A4V	50s		1.0403
A4V	500s		1.5154
A4V	1hr		1.7063
A4V	4hr		1.7004
Cross-linked A4V	15s		0.2651
Cross-linked A4V	50s		0.3603
Cross-linked A4V	500s		0.8769
Cross-linked A4V	1hr		0.9991
Cross-linked A4V	4hr		1.1075
G85R	15s	1-8 (ATKAVCVL)	1.013
G85R	50s		1.1531
G85R	500s		1.8442
G85R	1hr		2.4646
G85R	4hr		3.1308
Cross-linked G85R	15s		0.8178
Cross-linked G85R	50s		0.9665
Cross-linked G85R	500s		1.6294
Cross-linked G85R	1hr		1.9347
Cross-linked G85R	4hr		2.1714
G85R	15s	147-153 (GVIGIAQ)	0.9575
G85R	50s		0.9891
G85R	500s		1.032
G85R	1hr		1.5805
G85R	4hr		1.7849
Cross-linked G85R	15s		0.33
Cross-linked G85R	50s		0.3883
Cross-linked G85R	500s		0.7068
Cross-linked G85R	1hr		0.8425
Cross-linked G85R	4hr		0.9239
H46R	15s	1-8 (ATKAVCVL)	1.0702
H46R	50s		1.1908
H46R	500s		1.976
H46R	1hr		2.5645
H46R	4hr		3.1561
Cross-linked H46R	15s		0.9152
Cross-linked H46R	50s		1.0415
Cross-linked H46R	500s		1.7504
Cross-linked H46R	1hr		2.1184
Cross-linked H46R	4hr		2.3706
H46R	15s	147-153 (GVIGIAQ)	0.546
H46R	50s		0.5533
H46R	500s		1.0883
H46R	1hr		1.6668
H46R	4hr		1.8362
Cross-linked H46R	15s		0.3281
Cross-linked H46R	50s		0.3905
Cross-linked H46R	500s		0.8116
Cross-linked H46R	1hr		0.9622
Cross-linked H46R	4hr		1.104

## Sheet: Fig S3
Viability %													Inclusion Formation
WT													WT
Concentration (uM)	Vehicle					S-XL6							Concentration (uM)	Vehicle					S-XL6
0	100	100	100	0*	100	100	100	100	100	100			0	1.24224	0	0.857449	-	0	0	1.66148	0.407747	0.402414	0
1.25	100.311	99.7923	109.861	0*	100.605	100.208	98.7539	102.344	97.5855	110.74			1.25	0	0.832466	1.17073	-	0.801603	0.831601	0.42061	0.796813	1.64949	0.862069
2.5	100.311	103.531	102.572	0*	102.117	102.292	101.973	101.223	96.4789	112.052			2.5	0.825593	0.802407	0.417973	-	0.394867	0.814664	0.407332	0	0.417101	0.85197
5	101.76	103.115	100.965	0*	97.6814	98.8542	94.2887	103.364	96.0765	118.019			5	0.406918	0.805639	0.849257	-	1.23839	0.421496	0.881057	2.36686	0.418848	0.404449
10	98.8613	102.7	106.002	0*	97.2782	102.188	99.0654	102.243	98.2897	120.286			10	0.418848	1.21335	0	-	0.829016	0.815494	1.67715	1.59521	4.09417	2.38095
20	98.4472	97.4039	107.074	0*	99.3952	91.25	91.5888	93.8838	89.0342	108.592			20	2.10305	0.852878	0.4004	0.75891	0.811359	9.58904	4.53515	7.81759	6.77966	6.15385
G93A													G93A
Concentration (uM)	Vehicle					S-XL6							Concentration (uM)	Vehicle					S-XL6
0	100	100	100	100	100	100	100	100	100	100			0	11.8227	8.05031	8.72727	9.86436	11.6162	8.25807	9.0584	7.5188	14.9939	17.8899
1.25	99.6305	101.006	99.6364	99.7534	103.788	104.516	97.7354	103.885	102.66	90.711			1.25	9.88875	10.9589	12.1654	9.88875	18.4915	9.38272	5.36585	14.9578	12.7209	12.6422
2.5	98.6453	93.3333	96	100.493	103.788	110.839	100.238	108.897	102.539	94.7248			2.5	7.99001	11.3208	6.56566	8.34356	12.6521	6.98487	9.51248	8.74568	11.3208	11.138
5	102.217	102.893	94.303	101.48	99.7475	106.323	98.5697	106.015	108.827	95.9862			5	9.63855	5.86797	15.9383	10.6926	9.62025	5.33981	6.77146	14.6572	11.1111	8.60215
10	93.8424	107.421	104.727	101.356	104.672	107.355	99.404	108.897	105.562	97.2477			10	11.5486	7.96253	6.94444	7.78589	13.9928	6.73077	9.11271	13.3487	16.0367	12.7358
20	99.7537	98.8679	96.8485	100.74	102.778	94.1936	84.8629	91.604	88.2709	83.0275			20	8.39506	10.1781	12.015	6.36475	14.2506	8.21918	11.7978	11.4911	10.411	12.1547

[truncated: 4 more sheets: Fig S7, Fig S8_BodyWt, Fig S8_DiseaseScore, Fig S8_GripScore]
